# Supplementary material for: Comparative Efficacy and Safety of Cardio-Renoprotective Pharmacological Interventions in Chronic Kidney Disease: An Umbrella Review of Network Meta-Analyses and a Multicriteria Decision Analysis
Source: Biomolecules. 2024 Dec 31;15(1):39. doi: 10.3390/biom15010039 (PMC11764242; doi:10.3390/biom15010039)
Supplement: Supplementary file 1 [file biomolecules-15-00039-s001.zip]

Archive with 1 entries (1 files):
- biomolecules-3385861-supplementary.pdf
